# Supplementary material for: Can Wastewater Surveillance Enhance Genomic Tracking of Climate-Driven Pathogens?
Source: Microorganisms. 2025 Jan 28;13(2):294. doi: 10.3390/microorganisms13020294 (PMC11858121; doi:10.3390/microorganisms13020294)
Supplement: Supplementary file 1 [file microorganisms-13-00294-s001.zip]

Archive with 1 entries (1 files):
- microorganisms-3306383-supplementary.pdf
